# Supplementary material for: Essential Oils from Zingiber striolatum Diels Attenuate Inflammatory Response and Oxidative Stress through Regulation of MAPK and NF-κB Signaling Pathways
Source: Antioxidants (Basel). 2021 Dec 19;10(12):2019. doi: 10.3390/antiox10122019 (PMC8698606; doi:10.3390/antiox10122019)
Supplement: Supplementary file 1 [file antioxidants-10-02019-s001.zip]

Archive with 1 entries (1 files):
- antioxidants-1479209-supplementary.pdf
